# Supplementary material for: Integrative Metabolomic and Metallomic Analysis in a Case–Control Cohort With Parkinson’s Disease
Source: Front Aging Neurosci. 2019 Dec 6;11:331. doi: 10.3389/fnagi.2019.00331 (PMC6908950; doi:10.3389/fnagi.2019.00331)
Supplement: Supplementary file 1 [file Table_1.xlsx]

## Sheet: Sheet1
Neutral mass	Theoretical molecular ion mass	molecular formula	Ion formula	Compound most probable in CSF	Mean Intensity ± SD control	Mean Intensity ± SD PD	alteration in PD	p-value
129.043	128.035	C5H7NO3	[C5H6NO3]-	5-Oxoproline	1.05E+06 ± 1.09E+06	1.5E+06 ± 1.27E+06	↑	0.0795
188.014	187.007	C7H8O4S	[C7H7O4S]-	p-cresol sulfate	5.74E+04 ± 3.23E+05	5.33E+05 ± 1.03E+06	↑	0.0002
186.064	185.057	C7H10N2O4	[C7H9N2O4]-	S-AMPA	1.49E+05 ± 4.69E+05	0.0E+0 0± 0.0E+0.0	↓	0.2695
192.063	191.056	C7H12O6	[C7H11O6]-	Quinic acid	6.30E+05 ± 1.02E+06	1.07E+06 ± 1.3E+06	↑	0.019
260.02	259.013	C6H12O9S	[C6H11O9S]-	D-Glucose-6-sulfate	4.1E+05 ± 8.18E+05	5.54E+05 ± 8.94E+05	↑	0.3258
163.1	162.093	C10H13NO	[C10H12NO]-	N-Acetylphenyl-ethylamine	1.5E+04 ± 1.48E+05	1.49E+05 ± 4.66E+05	↑	0.0578
210.074	209.067	C7H14O7	[C7H13O7]-	Sedoheptulose	1.31E+06 ± 1.14E+06	8.06E+05 ± 9.76E+05	↓	0.0701
268.08	267.072	C9H16O9	[C9H15O9]-	α-mannosylglycerate	1.32E+06 ± 1.49E+06	1.78E+06 ± 1.78E+06	↑	0.1406
172.146	171.139	C10H20O2	[C10H19O2]-	Decanoic acid	4.69E+04 ± 2.64E+05	2.38E+05 ± 6.42E+05	↑	0.0116
188.141	187.134	C10H20O3	[C10H19O3]-	10-Hydroxydecanoic acid	1.67E+04 ± 1.64E+05	1.76E+05 ± 5.5E+05	↑	0.0129
234.162	233.155	C15H22O2	[C15H21O2]-	Valerenic acid	8.67E+05 ± 1.06E+06	1.23E+06 ±1.19E+06	↑	0.1567
304.24	303.233	C20H32O2	[C22H31O2]-	Arachidonic acid	4.01E+05 ± 8.42E+05	9.15E+05 ± 1.52E+06	↑	0.0494
306.256	305.249	C20H34O2	[C20H33O2]-	Dihomo-γ-linolenic acid	6.61E+05 ± 1.28E+06	8.62E+05 ± 1.19E+06	↑	0.4911
622.553	621.546	C39H74O5	[C39H73O5]-	DG (36:1)	1.73E+06 ± 2.23E+06	8.17E+05 ± 1.62E+06	↓	0.0677
747.614	746.606	C42H86NO7P	[C42H85NO7P]-	PC/PE	1.58E+06 ± 1.29E+06	1.09E+06 ± 1.24E+06	↓	0.0291
